# Supplementary material for: Effect of Glycoconjugation on Cytotoxicity and Selectivity of 8-Aminoquinoline Derivatives Compared to 8-Hydroxyquinoline
Source: Molecules. 2025 Jan 20;30(2):427. doi: 10.3390/molecules30020427 (PMC11767929; doi:10.3390/molecules30020427)
Supplement: Supplementary file 1 [file molecules-30-00427-s001.zip]

Archive with 1 entries (1 files):
- molecules-3414061-supplementary.pdf
